# Supplementary material for: Landscape of Secondary Findings in Chinese Population: A Practice of ACMG SF v3.0 List
Source: J Pers Med. 2022 Sep 14;12(9):1503. doi: 10.3390/jpm12091503 (PMC9504640; doi:10.3390/jpm12091503)
Supplement: Supplementary file 1 [file jpm-12-01503-s001.zip]

Archive with 1 entries (1 files):
- jpm-1809294-supplementary.xlsx
