# Supplementary material for: Landscape of Secondary Findings in Chinese Population: A Practice of ACMG SF v3.0 List
Source: J Pers Med. 2022 Sep 14;12(9):1503. doi: 10.3390/jpm12091503 (PMC9504640; doi:10.3390/jpm12091503)
Supplement: Supplementary file 1 [file jpm-12-01503-s001.zip › jpm-1809294-supplementary.xlsx]

## Sheet: monoallelic variant（KP）
description	Gene	variant name	nucleotide change	protein change	Carriers	sample_num
short_clinvar_P	ATP7B	chr13_52548209_G_A	c.1147C>T	p.Gln383Ter	WAX034	1
short_clinvar_P, short_HGMD	ATP7B	chr13_52532469_C_A	c.2000G>T	p.Arg667Leu	9f5c92cd-6d81-4252-8d9e-057699fa12f3, R18034952, d3648775-59f6-4351-8da0-a5550761339f	3
HGMD_Scoliosis_DM	ATP7B	chr13_52524252_G_A	c.2621C>T	p.Ala874Val	CSS20008700102	1
HGMD_MRKH_DM;MRKH_Clinvar_P	ATP7B	chr13_52520427_G_A	c.3053C>T	p.Ala1018Val	MRK17112200702	1
HGMD_MRKH_DM;MRKH_Clinvar_LP	ATP7B	chr13_52515322_G_A	c.3451C>T	p.Arg1151Cys	MRK18105000102	1
Clinvar_Scoliosis_P;HGMD_Scoliosis_DM;short_clinvar_P, short_HGMD	ATP7B	chr13_52513240_C_T	c.3646G>A	p.Val1216Met	CSS18030300102, 38482268-a5a3-4b9c-8f53-2b5890be5301	2
short_clinvar_P	ATP7B	chr13_52509741_A_G	c.4112T>C	p.Leu1371Pro	R17003117LU01-AX343-R17003118LU01-AX343F-R17003119LU01-AX343M, AX177	2
Clinvar_Scoliosis_P	BTD	chr3_15686853_C_CT	c.1493dup	p.Leu498PhefsTer13	CSS18032400102	1
Clinvar_Scoliosis_LP	BTD	chr3_15685821_A_G	c.460-2A>G		CSS16087000102	1
Clinvar_Scoliosis_P;HGMD_Scoliosis_DM	GAA	chr17_78092467_G_T	c.2662G>T	p.Glu888Ter	AIS16009300102	1
HGMD_MRKH_DM;MRKH_Clinvar_P	GAA	chr17_78090814_G_A	c.2237G>A	p.Trp746Ter	MRK17126100102	1
HGMD_MRKH_DM;MRKH_Clinvar_P	GAA	chr17_78086719_G_A	c.1933G>A	p.Asp645Asn	MRK18035000102	1
short_clinvar_P, short_HGMD	GAA	chr17_78086465_G_A	c.1843G>A	p.Gly615Arg	R18027354	1
HGMD_MRKH_DM&MRKH_Clinvar_P	MUTYH	chr1_45797914_C_T	c.848G>A	p.Gly283Glu	MRK17019500102	1
short_clinvar_P, short_HGMD	MUTYH	chr1_45797228_C_T	c.1178G>A	p.Gly393Asp	2016WES0315	1
CLM_clinvar_P	MUTYH	chr1_45800165_G_A	c.13C>T	p.Arg5Ter	P19010983LU01	1
						20
					5

## Sheet: monoallelic variant (Truncating
description	Gene	variant name	nucleotide change	protein change	Carriers	sample_num
Likely pathogenic	ATP7B	chr13_52549190_G_A	c.166C>T	p.Gln56Ter	MRK17116600102	1
Truncating	ATP7B	chr13_52548824_-_T	c.531dupA		R17003076LU01-AX315-R17003077LU01-AX315F-R17003078LU01-AX315M	1
Truncating	ATP7B	chr13_52548386_TA_T	c.969del	p.Phe323LeufsTer40	MRK17037100102	1
Clinvar_Scoliosis_P	ATP7B	chr13_52532497_T_TG	c.2304dup	p.Met769HisfsTer26	AIS19038800102	1
Truncating	ATP7B	chr13_52524269_G_-	c.2604delC		d102e838-cd0c-41ca-94be-1d3e7c2fedd3; 2017WES0354	2
Truncating	ATP7B	chr13_52518404_CT_C	c.3083del	p.Lys1028ArgfsTer93	MRK17026000102	1
short_clinvar_P, short_HGMD	ATP7B	chr13_52516692_T_C	c.3244-2A>G		AX174	1
Truncating	ATP7B	chr13_52508898_-_TAC	c.4389_4391dupGTA		AX278	1
Clinvar_Scoliosis_LP;MRKH_Clinvar_LP;short_clinvar_LP	BTD	chr3_15643403_T_C	c.44+2T>C		AIS19013900102;OSS17012600102;I41-F;MRK19043400102;AX275	5
MRKH_Clinvar_LP	BTD	chr3_15643400_A_T	c.43A>T	p.Arg15Ter	MRK17049700102	1
Clinvar_Scoliosis_P	CASQ2	chr1_116280911_G_A	c.466C>T	p.Gln156Ter	CSS16180200102	1
HGMD_MRKH_DM;MRKH_Clinvar_P	GAA	chr17_78092467_G_T	c.2662G>T	p.Glu888Ter	MRK18090400102	1
Truncating	GAA	chr17_78092095_GA_-	c.2590_2591delAG		R18019492	1
Clinvar_Scoliosis_P;HGMD_Scoliosis_DM	MUTYH	chr1_45800165_G_A	c.55C>T	p.Arg19Ter	CSS16069100102_WGS	1
Clinvar_Scoliosis_P;HGMD_Scoliosis_DM	MUTYH	chr1_45798627_C_T	c.458G>A	p.Trp153Ter	AIS16001700102;CSS16247700102_WGS	2
Clinvar_Scoliosis_P&HGMD_Scoliosis_DM	MUTYH	chr1_45797972_G_A	c.790C>T	p.Gln264Ter	CSS18039400102	1
Truncating	TRDN	chr6_123786050_C_T	c.931+1G>A		MRK17167500102	1
Pathogenic	TRDN	chr6_123760089_C_A	c.991G>T	p.Glu331Ter	HWW17007500102	1
Truncating	TRDN	chr6_123658763_C_T	c.1420+1G>A		AIS17007500102	1
Truncating	TRDN	chr6_123653029_TC_T	c.1465del	p.Glu489LysfsTer57	NMS17007100102	1
Truncating	TRDN	chr6_123637641_C_G	c.1472-1G>C		CSS17037600102	1
					27	27

## Sheet: KP 
description	Gene	variant name	nucleotide change	protein change	Carriers	sample_num
HGMD_MRKH_DM;MRKH_Clinvar_P	APOB	chr2_21236251_G_A	c.3997C>T	p.Arg1333Ter	MRK19007500102	1
MRKH_Clinvar_P	BRCA1	chr17_41245790_AG_A	c.1757del	p.Pro586LeufsTer2	MRK17050200102	1
Clinvar_Scoliosis_P;HGMD_Scoliosis_DM	BRCA1	chr17_41244976_G_A	c.2572C>T	p.Gln858Ter	CSS16261000102	1
Clinvar_Scoliosis_P	BRCA1	chr17_41243479_CTTGA_C	c.4065_4068del	p.Asn1355LysfsTer10	OSS18002400102	1
HGMD_MRKH_DM;MRKH_Clinvar_P	BRCA1	chr17_41242960_C_T	c.4185+1G>A		MRK17032400102	1
Clinvar_Scoliosis_P;HGMD_Scoliosis_DM	BRCA1	chr17_41203079_C_G	c.5395+1G>C		CSS16146500102	1
MRKH_Clinvar_LP	BRCA2	chr13_32954284_T_C	c.9256+2T>C		MRK18060400102	1
HGMD_MRKH_DM&MRKH_Clinvar_P	BRCA2	chr13_32954283_G_A	c.9256+1G>A		MRK17153700102	1
Clinvar_Scoliosis_P	BRCA2	chr13_32930690_ATC_A	c.7567_7568del	p.Leu2523GlufsTer15	CSS16157700102	1
Clinvar_Scoliosis_P	BRCA2	chr13_32929364_CA_C	c.7379del	p.Asn2460ThrfsTer7	AIS18004900102	1
Clinvar_Scoliosis_P;HGMD_Scoliosis_DM	BRCA2	chr13_32914982_C_T	c.6490C>T	p.Gln2164Ter	AIS18008000102	1
MRKH_Clinvar_P	BRCA2	chr13_32914953_ATCTC_A	c.6466_6469del	p.Ser2156AsnfsTer11	MRK17106400702	1
HGMD_MRKH_DM&MRKH_Clinvar_P	BRCA2	chr13_32914191_C_A	c.5699C>A	p.Ser1900Ter	MRK17014100102	1
Clinvar_Scoliosis_P;HGMD_Scoliosis_DM	BRCA2	chr13_32914118_G_T	c.5626G>T	p.Glu1876Ter	CSS16131500102	1
Clinvar_Scoliosis_P	BRCA2	chr13_32911877_C_T	c.3385C>T	p.Gln1129Ter	AIS16003500102	1
short_clinvar_P, short_HGMD	BRCA2	chr13_32911601_C_T	c.3109C>T	p.Gln1037Ter	2015WESHHZ-2015WESHHZF-2015WESHHZM	1
MRKH_Clinvar_P	BRCA2	chr13_32905146_CAA_C	c.774_775del	p.Glu260SerfsTer15	MRK18015700702	1
HGMD_MRKH_DM&MRKH_Clinvar_LP	CACNA1S	chr1_201047044_G_A	c.1582C>T	p.Arg528Cys	HWW19006200102	1
short_clinvar_P, short_HGMD	DSG2	chr18_29099830_G_A	c.146G>A	p.Arg49His	AX107	1
short_clinvar_P	DSP	chr6_7580795_C_T	c.4372C>T	p.Arg1458Ter	0025f10f-a9ad-4967-9af0-7dfd49ff8942	1
HGMD_MRKH_DM;MRKH_Clinvar_P	DSP	chr6_7580621_C_T	c.4198C>T	p.Arg1400Ter	MRK18077900702	1
short_clinvar_LP, short_HGMD	DSP	chr6_7580222_C_T	c.3799C>T	p.Arg1267Ter	2016WES0248-2016WES0240-2016WES0241	1
short_HGMD	FBN1	chr15_48797298_G_T	c.1884C>A	p.Cys628Ter	cff3e0df-fe46-465e-937d-c8fca6b8cb55	1
short_clinvar_P, short_HGMD	GLA	chrX_100653469_C_T	c.888G>A	p.Met296Ile	2017WES0261	1
short_clinvar_P, short_HGMD	HNF1A	chr12_121432065_G_A	c.812G>A	p.Arg271Gln	AX067	1
HGMD_MRKH_DM	KCNH2	chr7_150654573_G_A	c.934C>T	p.Arg312Cys	MRK17190800102	1
short_clinvar_P, short_HGMD	KCNQ1	chr11_2799253_C_T	c.1780C>T	p.Arg594Ter	R19020165	1
Clinvar_Scoliosis_P;HGMD_Scoliosis_DM	KCNQ1	chr11_2594217_G_T	c.921+1G>T		AIS18008000102	1
short_clinvar_P, short_HGMD	KCNQ1	chr11_2591882_G_A	c.502G>A	p.Gly168Arg	2017WES0049-2017WES0051-2017WES0173	1
short_HGMD	LDLR	chr19_11231108_G_A	c.2050G>A	p.Ala684Thr	AX046, R18018380	2
HGMD_MRKH_DM;MRKH_Clinvar_LP	LDLR	chr19_11231084_G_C	c.2026G>C	p.Gly676Arg	MRK17041300102	1
HGMD_Scoliosis_DM	LDLR	chr19_11230806_T_TGA	c.1884_1885insGA	p.Phe629AspfsTer37	CSS16089000102	1
short_HGMD, CLM_HGMD_DM	LDLR	chr19_11227576_C_T	c.1747C>T	p.His583Tyr	2015WESLSY-2015WESLSYF-2015WESLSYM, WAX585, P19006074LU01	3
Clinvar_Scoliosis_P;HGMD_Scoliosis_DM	LDLR	chr19_11224300_G_A	c.1448G>A	p.Trp483Ter	CSS16108300102，MRK17085100102;MRK18139500102	3
short_clinvar_P, short_HGMD	LDLR	chr19_11224058_G_A	c.787G>A	p.Ala263Thr	AX130, 2016WES0724	2
short_clinvar_P, short_HGMD	LDLR	chr19_11224052_G_A	c.904G>A	p.Val302Met	e57be8d8-49c7-493a-b1f4-0b71a23f88ce	1
HGMD_MRKH_DM	LDLR	chr19_11213417_G_A	c.268G>A	p.Asp90Asn	MRK20020600102	1
short_clinvar_P, short_HGMD	LMNA	chr1_156106204_C_T	c.1021C>T	p.Arg341Trp	7b786ec7-069d-41a0-9287-64969e1fd0f3	1
short_HGMD	LMNA	chr1_156100548_G_A	c.497G>A	p.Arg166Gln	AX050, c83fc919-9c79-4bc5-8baa-c3656795db36	2
HGMD_MRKH_DM	MLH1	chr3_37067242_C_T	c.1153C>T	p.Arg385Cys	HWW19017200102;MRK17111300702;MRK19014400102	3
HGMD_Scoliosis_DM	MYBPC3	chr11_47374196_C_T	c.3G>A	p.Met1?	AIS19038600102	1
HGMD_MRKH_DM	MYH7	chr14_23901923_G_A	c.427C>T	p.Arg143Trp	MRK17159900102	1
short_clinvar_P, short_HGMD	MYH7	chr14_23898247_G_A	c.1324C>T	p.Arg442Cys	823987d9-9c26-43bd-8d15-251df7dacbcf	1
HGMD_Scoliosis_DM	MYH7	chr14_23896019_G_A	c.2011C>T	p.Arg671Cys	OSS17011000102	1
HGMD_MRKH_DM	MYH7	chr14_23895227_C_T	c.2108G>A	p.Arg703His	MRK17106000702	1
HGMD_Scoliosis_DM	MYH7	chr14_23891500_C_T	c.3134G>A	p.Arg1045His	CS000010;CSS16231700102	2
short_HGMD	MYH7	chr14_23887443_C_T	c.4145G>A	p.Arg1382Gln	8658a289-8539-4134-a6aa-2d30d27d7b35	1
short_HGMD	MYH7	chr14_23884256_G_A	c.5507C>T	p.Ser1836Leu	2017WES0019	1
HGMD_MRKH_DM	MYL2	chr12_111352092_G_A	c.172C>T	p.Arg58Ter	MRK18075000702	1
short_clinvar_P, short_HGMD	PALB2	chr16_23634318_C_A	c.2968G>T	p.Glu990Ter	2017WES0233-2017WES0234-2017WES0235	1
MRKH_Clinvar_P	RYR1	chr19_38946274_C_CA	c.1675dup	p.Ile559AsnfsTer11	VAB18001800102	1
Clinvar_Scoliosis_P;HGMD_Scoliosis_DM	SCN5A	chr3_38662333_C_T	c.611+1G>A		CSS16156400102	1
HGMD_MRKH_DM	SCN5A	chr3_38601813_G_A	c.4070C>T	p.Ala1357Val	MRK19060400102	1
short_HGMD	TSC2	chr16_2134512_G_A	c.4088G>A	p.Trp1363Ter	c13a9755-de88-47e2-822b-274f0b3b0d62	1
Clinvar_Scoliosis_LP;HGMD_Scoliosis_DM	TTN	chr2_179505980_T_A	c.40621A>T	p.Lys13541Ter	CSS16210400102_WGS	1
Clinvar_Scoliosis_LP	TTN	chr2_179478777_A_G	c.49345+2T>C		CSS18026300102	1
Clinvar_Scoliosis_LP	TTN	chr2_179466384_C_T	c.55432+1G>A		CS648	1
Clinvar_Scoliosis_LP;HGMD_Scoliosis_DM	TTN	chr2_179454531_G_A	c.61921C>T	p.Arg20641Ter	AIS19013300102	1
Clinvar_Scoliosis_P;HGMD_Scoliosis_DM;MRKH_Clinvar_P;HGMD_MRKH_DM	TTN	chr2_179439257_G_A	c.71602C>T	p.Arg23868Ter	CSS16069300102, MRK17077000102	2
CLM_clinvar_P/LP	LDLR	chr19_11230801_G_A	c.1498G>A	p.Ala500Thr	P18012174LU01YMC	1
CLM_HGMD_DM	MYH7	chr14_23889398_C_T	c.3382G>A	p.Ala1128Thr	P18007230LU01LYH	1
CLM_HGMD_DM	PMS2	chr7_6036980_G_-	c.780delC	p.Asp261MetfsTer46	P19017267LU01	1
HGMD_Scoliosis_DM	PKP2	chr12_32949111_G_T	c.2421C>A	p.Tyr807Ter	OSS17011300102	1
					21	72

## Sheet: Truncating
description	Gene	variant name	nucleotide change	protein change	Carriers	sample_num
Truncating	APC	chr5_112178804_C_T	c.7513C>T	p.Arg2505Ter	AIS19026200102	1
Truncating	APOB	chr2_21233296_C_CT	c.6443dup	p.Tyr2149ValfsTer2	CSS16231600102	1
Truncating	APOB	chr2_21231895_AG_A	c.7844del	p.Pro2615LeufsTer4	MFS17000300102	1
Truncating	APOB	chr2_21230679_GC_G	c.9060del	p.Arg3020SerfsTer6	CSS16213500102_WGS	1
Truncating	BRCA1	chr17_41246040_TTTAA_-	c.1504_1508delTTAAA	p.Leu502AlafsTer2	2017WES0233-2017WES0234-2017WES0235	1
Truncating	BRCA1	chr17_41243577_ATTT_-	c.3968_3971delAAAT	p.Gln1323ArgfsTer12	2017WES0094-2017WES0095-2017WES0096	1
Truncating	BRCA1	chr17_41197809_CTGCCCAAT_C	c.5533_5540del	p.Ile1845AspfsTer3	CSS18031900102	1
Truncating	BRCA1	chr17_41197765_CT_C	c.5584del	p.Ser1862ValfsTer2	CSS16022200102	1
Truncating	BRCA2	chr13_32953880_CAAA_-	c.8954-5_8954-2delAACA		7c552e49-b1ab-4361-85fa-037b5f81ff5e;5d2546f0-049a-4bd2-8fdb-1673b7d91894;AX218;AX094	4
Truncating	BRCA2	chr13_32953625_AG_A	c.8927del	p.Ser2976ThrfsTer12	CSS16058200102	1
Truncating	BRCA2	chr13_32945236_AG_A	c.8632+1del		MRK19038300102	1
Truncating	BRCA2	chr13_32907269_TC_T	c.1656del	p.Leu553TyrfsTer5	NMS17001600102	1
Truncating	BRCA2	chr13_32903605_TG_-	c.658_659delGT	p.Val220IlefsTer4	WAX063	1
Truncating	CACNA1S	chr1_201031125_C_CA	c.2999dup	p.Leu1001AlafsTer75	CSS17018800102	1
Truncating	CACNA1S	chr1_201018149_TG_T	c.4319del	p.Pro1440HisfsTer4	CS000095	1
Truncating	COL3A1	chr2_189849504_C_CCCAT	c.100_103dup	p.Leu35ProfsTer9	CSS17031500102	1
Truncating	COL3A1	chr2_189849484_A_T	c.80-2A>T		CSS16159200102	1
Truncating	DSC2	chr18_28650723_G_T	c.2219C>A	p.Ser740Ter	2016WES0416	1
Truncating	DSG2	chr18_29121187_C_A	c.1911C>A	p.Cys637Ter	MRK17112900702	1
Truncating	DSP	chr6_7565714_CAA_C	c.901_902del	p.Lys301GlufsTer21	AIS17006300102	1
Truncating	FBN1	chr15_48782151_G_GCATT	c.2975_2978dup	p.Cys993Ter	AIS17019900102	1
Truncating	FBN1	chr15_48766762_GCAGCTACATTTGAAGCTTCCTGCTGTATTGGTACATA_G	c.4013_4049del	p.Val1338AlafsTer63	CSS20018800102	1
Truncating	FBN1	chr15_48748888_G_A	c.5368C>T	p.Arg1790Ter	AIS18002400102	1
Truncating	FBN1	chr15_48718026_G_A	c.7240C>T	p.Arg2414Ter	CSS17015200102	1
Truncating	FLNC	chr7_128494242_C_CCGGGA	c.6699_6700insCGGGA	p.Phe2234ArgfsTer19	CSS18025700102	1
Truncating	FLNC	chr7_128491506_CA_C	c.5669-2del		CSS16115600102	1
Truncating	FLNC	chr7_128487749_A_T	c.4289-2A>T		MRK17097000102	1
Truncating	FLNC	chr7_128482966_A_-	c.2508delA	p.Ala838ArgfsTer40	AX013	1
Truncating	KCNH2	chr7_150645543_-_GCCTG	c.2676_2680dupCAGGC	p.Arg894ProfsTer82	WAX056	1
Truncating	KCNQ1	chr11_2608886_G_GCTGT	c.1217_1220dup	p.Pro408ValfsTer56	CSS17000500102	1
Truncating	LDLR	chr19_11226842_C_G	c.1659C>G	p.Tyr553Ter	CSS17032900102	1
Truncating	LMNA	chr1_156104320_G_GAGCTGCGTGAGACCAAGCGCCGTCATGAGACCCGACTGGTGGAGATTGACAA	c.639+1_639+2insAGCTGCGTGAGACCAAGCGCCGTCATGAGACCCGACTGGTGGAGATTGACAA		AIS16001700102;CSS16130300102	2
Truncating	MAX	chr14_65551008_G_-	c.181delC	p.Leu61SerfsTer15	AX208	1
Truncating	MSH6	chr2_48033998_-_GACT	c.*4_*7dupGACT		2017WES0229, 3fd5dd5a-72b0-4534-a5e6-e4c00d33e800	2
Truncating	MSH6	chr2_48033791_GTAACTAACTAACTATAATGGAATTA_G	c.4001+11_4001+35del		MRK17183100102;MRK18000800102	2
Truncating	MSH6	chr2_48028205_C_A	c.2177C>A	p.Ser726Ter	AX035	1
Truncating	MYBPC3	chr11_47355103_C_T	c.3190+5G>A		AX167	1
Truncating	MYH11	chr16_15847267_G_-	c.1848delC	p.Asp617ThrfsTer18	0f799bcf-b9d4-4f5c-ab94-c9fe9d856939	1
Truncating	MYH7	chr14_23900160_TC_-	c.844_845delGA	p.Asp282LeufsTer10	R17003096LU01-AX329-R17003097LU01-AX329F-R17003098LU01-AX329M	1
Truncating	MYH7	chr14_23896793_C_T	c.1888+1G>A		MRK17022900102	1
Truncating	MYH7	chr14_23896793_C_G	c.1888+1G>C		AIS18015400102	1
Truncating	MYH7	chr14_23896036_GT_G	c.1993del	p.Thr665ProfsTer19	CSS18051800102	1
Truncating	PALB2	chr16_23646542_T_-	c.1325delA	p.Asn442IlefsTer10	57047788-f7b9-40a1-a9f2-07252338b814	1
Truncating	PALB2	chr16_23634289_C_T	c.2996+1G>A		CSS17012600102	1
Truncating	PALB2	chr16_23625323_AC_A	c.3201+1del		CSS16130600102	1
Truncating	PMS2	chr7_6038813_G_A	c.631C>T	p.Arg211Ter	CSS16152900102	1
Truncating	PMS2	chr7_6026623_A_T	c.1773T>A	p.Cys591Ter	020573fd-6d3d-4ada-a5ac-b0862c86ffc8	1
Truncating	RYR1	chr19_39056274_GC_G	c.13302del	p.Asp4435ThrfsTer6	MRK17176500102	1
Truncating	RYR1	chr19_39002235_C_T	c.9157C>T	p.Arg3053Ter	AIS16059300102	1
Truncating	RYR1	chr19_38976663_G_GA	c.5368_5369insA	p.Gly1790GlufsTer68	CSS17031900102;MRK20015400702	2
Truncating	RYR1	chr19_38964196_G_GC	c.3951dup	p.Ala1318ArgfsTer13	MRK17149800102	1
Truncating	RYR1	chr19_38958248_A_T	c.3179-2A>T		MRK19040700102	1
Truncating	RYR2	chr1_237880657_C_T	c.10483C>T	p.Arg3495Ter	MRK17151900102	1
Truncating	SCN5A	chr3_38674787_GAAGTTTGC_G	c.4_11del	p.Ala2ProfsTer84	CSS17017900102	1
Truncating	SDHB	chr1_17354292_C_CTGAG	c.488_491dup	p.Gln164HisfsTer16	CSS18027300102	1
Truncating	SMAD3	chr15_67479795_C_T	c.1102C>T	p.Arg368Ter	AIS19024300102	1
Truncating	TMEM43	chr3_14176330_AT_-	c.644_645delAT	p.His215ArgfsTer37	WAX894	1
Truncating	TNNT2	chr1_201334318_C_T	c.381+1G>A		AIS17000400102;AIS17000500102	2
Truncating	TSC2	chr16_2137924_-_CCCTGCAGTGCAGGAAAGGTAGGGCCGGGTGGGG	c.5000-47_4999+27dupCAGGAAAGGTAGGGCCGGGTGGGGCCCTGCAGTG		AX049, AX094, d3121d58-05d0-47c4-9066-0666c9ba9cac	3
Truncating	TSC2	chr16_2132436_G_A	c.3815-1G>A		AIS16059800102;CSS17029700102	2
Truncating	TSC2	chr16_2127614_A_AC	c.2859dup	p.Lys954GlnfsTer6	HWW17009200102	1
Truncating	TTN	chr2_179664287_G_GTTGT	c.840_841insACAA	p.Gln281ThrfsTer43	CSS16228900102_WGS	1
Truncating	TTN	chr2_179654158_GT_G	c.2004del	p.Glu668AspfsTer6	CSS16111300102_WGS	1
Truncating	TTN	chr2_179650852_T_-	c.1955delA	p.Lys652ArgfsTer5	a64dc501-80c5-4fd9-b680-60306022385f	1
Truncating	TTN	chr2_179641980_ACCTT_A	c.4706_4709del	p.Glu1569ValfsTer6	MRK19014700102	1
Truncating	TTN	chr2_179621399_G_A	c.10804C>T	p.Gln3602Ter	MRK18106600102	1
Truncating	TTN	chr2_179621363_C_A	c.10327G>T	p.Glu3443Ter	AX295	1
Truncating	TTN	chr2_179591891_TC_T	c.20200del	p.Asp6734ThrfsTer23	CSS16132000102_WGS	1
Truncating	TTN	chr2_179587384_A_G	c.22240+2T>C		OSS18002400102	1
Truncating	TTN	chr2_179577423_C_A	c.27328+1G>T		MRK18091800102	1
Truncating	TTN	chr2_179571242_G_A	c.29359C>T	p.Gln9787Ter	MFS17000200102	1
Truncating	TTN	chr2_179549717_CT_C	c.32471-2del		CSS17015200102	1
Truncating	TTN	chr2_179518020_A_-	c.38736delT	p.Glu12913LysfsTer34	c1ab6c27-45d6-458e-ba59-76dd6538e1b7	1
Truncating	TTN	chr2_179516689_C_A	c.39301G>T	p.Glu13101Ter	CSS16066300102	1
Truncating	TTN	chr2_179514544_C_A	c.39895G>T	p.Glu13299Ter	CSS16135100102	1
Truncating	TTN	chr2_179504517_T_C	c.40787-2A>G		CSS17031700102	1
Truncating	TTN	chr2_179482915_C_A	c.47269+1G>T		CS000087	1
Truncating	TTN	chr2_179474647_C_T	c.51503G>A	p.Trp17168Ter	OSS17011400102	1
Truncating	TTN	chr2_179466247_T_-	c.28858delA	p.Arg9620GlyfsTer47	0f27bd28-32f2-4b4e-b27f-8b16271d4e0d	1
Truncating	TTN	chr2_179452814_AT_A	c.63319del	p.Ile21107Ter	CSS16109800102_WGS	1
Truncating	TTN	chr2_179446224_A_G	c.66769+2T>C		AIS17022000102	1
Truncating	TTN	chr2_179444577_T_C	c.67349-2A>G		MRK18017700702	1
Truncating	TTN	chr2_179440655_T_TAATC	c.70200_70203dup	p.Ile23402AspfsTer6	CSS16076700102_WGS	1
Truncating	TTN	chr2_179430813_GT_G	c.80045del	p.Asp26682AlafsTer14	CSS19015900102	1
Truncating	TTN	chr2_179427824_C_CA	c.83034dup	p.Ala27679CysfsTer2	MRK17085100102	1
Truncating	TTN	chr2_179410788_G_T	c.95175C>A	p.Cys31725Ter	MRK17069000102	1
Truncating	TTN	chr2_179402245_C_T	c.99689G>A	p.Trp33230Ter	CSS16237200102	1
Truncating	TTN	chr2_179399922_G_GCTTT	c.101416_101419dup	p.Ala33807GlufsTer12	CSS16227300102	1
Truncating	TTN	chr2_179397393_G_-	c.96245delC	p.Pro32082LeufsTer22	R18018385	1
Truncating	APC	chr5_112177874_TATAA_-	c.6583_6587delTATAA	p.Tyr2195LysfsTer10	P19010529LU01	1
Truncating	MSH6	chr2_48033792_TAACTAACTAACTATAATGGAATTA_-	c.4001+11_4001+35delAACTATAATGGAATTATAACTAACT		P19017273LU01	1
Truncating	ENG	chr9_130580661_-_TGGG	c.883-9_883-6dupCCCA		P19016472LU01	1
Truncating	TTN	chr2_179581980_-_CA	c.21748_21749insTG	p.Arg7250LeufsTer12	P18012177LU01YZQ	1
Truncating	RYR1	chr19_39055759_-_CGAGGG	c.12773_12778dupAGGGCG	p.Glu4258_Gly4259dup	P19009402LU01	1
Truncating	APC	chr5_112177864_A_-	c.6579delA	p.Val2194PhefsTer5	P19010529LU01	1
Truncating	TNNI3	chr19_55665509_T_-	c.438delA	p.Val147Ter	P19014496LU01	1
						105

## Sheet: newly included genes
description	Gene	variant name	nucleotide change	protein change	Carriers	sample_num
short_clinvar_P, short_HGMD	HNF1A	chr12_121432065_G_A	c.812G>A	p.Arg271Gln	AX067	1	KP
short_clinvar_P, short_HGMD	PALB2	chr16_23634318_C_A	c.2968G>T	p.Glu990Ter	2017WES0233-2017WES0234-2017WES0235	1	KP
Clinvar_Scoliosis_LP;HGMD_Scoliosis_DM	TTN	chr2_179505980_T_A	c.40621A>T	p.Lys13541Ter	CSS16210400102_WGS	1	KP
Clinvar_Scoliosis_LP	TTN	chr2_179478777_A_G	c.49345+2T>C		CSS18026300102	1	KP
Clinvar_Scoliosis_LP	TTN	chr2_179466384_C_T	c.55432+1G>A		CS648	1	KP
Clinvar_Scoliosis_LP;HGMD_Scoliosis_DM	TTN	chr2_179454531_G_A	c.61921C>T	p.Arg20641Ter	AIS19013300102	1	KP
Clinvar_Scoliosis_P;HGMD_Scoliosis_DM;MRKH_Clinvar_P;HGMD_MRKH_DM	TTN	chr2_179439257_G_A	c.71602C>T	p.Arg23868Ter	CSS16069300102, MRK17077000102	2	KP
Truncating	FLNC	chr7_128494242_C_CCGGGA	c.6699_6700insCGGGA	p.Phe2234ArgfsTer19	CSS18025700102	1	EP
Truncating	FLNC	chr7_128491506_CA_C	c.5669-2del		CSS16115600102	1	EP
Truncating	FLNC	chr7_128487749_A_T	c.4289-2A>T		MRK17097000102	1	EP
Truncating	FLNC	chr7_128482966_A_-	c.2508delA	p.Ala838ArgfsTer40	AX013	1	EP
Truncating	MAX	chr14_65551008_G_-	c.181delC	p.Leu61SerfsTer15	AX208	1	EP
Truncating	PALB2	chr16_23646542_T_-	c.1325delA	p.Asn442IlefsTer10	57047788-f7b9-40a1-a9f2-07252338b814	1	EP
Truncating	PALB2	chr16_23634289_C_T	c.2996+1G>A		CSS17012600102	1	EP
Truncating	PALB2	chr16_23625323_AC_A	c.3201+1del		CSS16130600102	1	EP
Truncating	TTN	chr2_179664287_G_GTTGT	c.840_841insACAA	p.Gln281ThrfsTer43	CSS16228900102_WGS	1	EP
Truncating	TTN	chr2_179654158_GT_G	c.2004del	p.Glu668AspfsTer6	CSS16111300102_WGS	1	EP
Truncating	TTN	chr2_179650852_T_-	c.1955delA	p.Lys652ArgfsTer5	a64dc501-80c5-4fd9-b680-60306022385f	1	EP
Truncating	TTN	chr2_179641980_ACCTT_A	c.4706_4709del	p.Glu1569ValfsTer6	MRK19014700102	1	EP
Truncating	TTN	chr2_179621399_G_A	c.10804C>T	p.Gln3602Ter	MRK18106600102	1	EP
Truncating	TTN	chr2_179621363_C_A	c.10327G>T	p.Glu3443Ter	AX295	1	EP
Truncating	TTN	chr2_179591891_TC_T	c.20200del	p.Asp6734ThrfsTer23	CSS16132000102_WGS	1	EP
Truncating	TTN	chr2_179587384_A_G	c.22240+2T>C		OSS18002400102	1	EP
Truncating	TTN	chr2_179577423_C_A	c.27328+1G>T		MRK18091800102	1	EP
Truncating	TTN	chr2_179571242_G_A	c.29359C>T	p.Gln9787Ter	MFS17000200102	1	EP
Truncating	TTN	chr2_179549717_CT_C	c.32471-2del		CSS17015200102	1	EP
Truncating	TTN	chr2_179518020_A_-	c.38736delT	p.Glu12913LysfsTer34	c1ab6c27-45d6-458e-ba59-76dd6538e1b7	1	EP
Truncating	TTN	chr2_179516689_C_A	c.39301G>T	p.Glu13101Ter	CSS16066300102	1	EP
Truncating	TTN	chr2_179514544_C_A	c.39895G>T	p.Glu13299Ter	CSS16135100102	1	EP
Truncating	TTN	chr2_179504517_T_C	c.40787-2A>G		CSS17031700102	1	EP
Truncating	TTN	chr2_179482915_C_A	c.47269+1G>T		CS000087	1	EP
Truncating	TTN	chr2_179474647_C_T	c.51503G>A	p.Trp17168Ter	OSS17011400102	1	EP
Truncating	TTN	chr2_179466247_T_-	c.28858delA	p.Arg9620GlyfsTer47	0f27bd28-32f2-4b4e-b27f-8b16271d4e0d	1	EP
Truncating	TTN	chr2_179452814_AT_A	c.63319del	p.Ile21107Ter	CSS16109800102_WGS	1	EP
Truncating	TTN	chr2_179446224_A_G	c.66769+2T>C		AIS17022000102	1	EP
Truncating	TTN	chr2_179444577_T_C	c.67349-2A>G		MRK18017700702	1	EP
Truncating	TTN	chr2_179440655_T_TAATC	c.70200_70203dup	p.Ile23402AspfsTer6	CSS16076700102_WGS	1	EP
Truncating	TTN	chr2_179430813_GT_G	c.80045del	p.Asp26682AlafsTer14	CSS19015900102	1	EP
Truncating	TTN	chr2_179427824_C_CA	c.83034dup	p.Ala27679CysfsTer2	MRK17085100102	1	EP
Truncating	TTN	chr2_179410788_G_T	c.95175C>A	p.Cys31725Ter	MRK17069000102	1	EP
Truncating	TTN	chr2_179402245_C_T	c.99689G>A	p.Trp33230Ter	CSS16237200102	1	EP
Truncating	TTN	chr2_179399922_G_GCTTT	c.101416_101419dup	p.Ala33807GlufsTer12	CSS16227300102	1	EP
Truncating	TTN	chr2_179397393_G_-	c.96245delC	p.Pro32082LeufsTer22	R18018385	1	EP
Truncating	ENG	chr9_130580661_-_TGGG	c.883-9_883-6dupCCCA		P19016472LU01	1	EP
Truncating	TTN	chr2_179581980_-_CA	c.21748_21749insTG	p.Arg7250LeufsTer12	P18012177LU01YZQ	1	EP

## Sheet: Primary finding
description	Gene	variant name	nucleotide change	protein change	Carriers	sample_num
Truncating	FBN1	chr15_48805818_T_TA	c.1515dup	p.Asn506Ter	MFS17002000102	1
Truncating	FBN1	chr15_48720667_ATC_A	c.6872-1_6872del		MFS17000700102	1
Truncating	FBN1	chr15_48707775_T_TAACC	c.8005_8008dup	p.Tyr2670TrpfsTer36	MFS17002100102	1
